# Supplementary material for: An Exploration of Tri-Axial Accelerometers in Assessing the Therapeutic Efficacy of Constraint-Induced Movement Therapy in Children with Unilateral Cerebral Palsy
Source: Sensors (Basel). 2023 Nov 24;23(23):9393. doi: 10.3390/s23239393 (PMC10708848; doi:10.3390/s23239393)
Supplement: Supplementary file 1 [file sensors-23-09393-s001.zip]

Archive with 1 entries (1 files):
- sensors-2707139-supplementary.pdf
